# Supplementary material for: Development of Melting-Curve-Based Real-Time PCR for Differentiating Medically Important Candida Species
Source: Int J Mol Sci. 2025 Sep 26;26(19):9411. doi: 10.3390/ijms26199411 (PMC12524715; doi:10.3390/ijms26199411)
Supplement: Supplementary file 1 [file ijms-26-09411-s001.zip]

Archive with 1 entries (1 files):
- ijms-3708087-supplementary.pdf
